# Supplementary material for: Mediterranean-Style Diet and Other Determinants of Well-Being in Omnivorous, Vegetarian, and Vegan Women
Source: Nutrients. 2023 Feb 1;15(3):725. doi: 10.3390/nu15030725 (PMC9920499; doi:10.3390/nu15030725)
Supplement: Supplementary file 1 [file nutrients-15-00725-s001.zip]

Archive with 1 entries (1 files):
- nutrients-2160853-supplementary.pdf
